# Supplementary material for: The Application of Virtual Reality for Preoperative Planning of Lymphovenous Anastomosis in a Patient with a Complex Lymphatic Malformation
Source: J Clin Med. 2019 Mar 15;8(3):371. doi: 10.3390/jcm8030371 (PMC6463145; doi:10.3390/jcm8030371)
Supplement: Supplementary file 1 [file jcm-08-00371-s001.zip]

Archive with 2 entries (2 files):
- Video S2.mov
- Video S1.mov
